# Supplementary material for: Two new species of Coleoxestia Aurivillius, 1912 from Brazil (Coleoptera, Cerambycidae, Cerambycinae, Cerambycini)
Source: Zookeys. 2016 Aug 23;(612):125–32. doi: 10.3897/zookeys.612.7851 (PMC5027667; doi:10.3897/zookeys.612.7851)
Supplement: XML Treatment for Coleoxestia apeara [file zookeys.612.7851-treatment1.xml]

<!DOCTYPE tp:taxon-treatment
  PUBLIC "-//TaxonX//DTD Taxonomic Treatment Publishing DTD v0 20100105//EN" "tax-treatment-NSO.dtd">
<tp:taxon-treatment xmlns:tp="http://www.plazi.org/taxpub"><tp:treatment-meta><kwd-group><label>Taxon classification</label><kwd><named-content content-type="kingdom">Animalia</named-content></kwd><kwd><named-content content-type="order">Coleoptera</named-content></kwd><kwd><named-content content-type="family">Cerambycidae</named-content></kwd></kwd-group><mixed-citation publication-type="journal"><person-group><name><surname>Galileo</surname><given-names>Maria Helena M.</given-names></name><name><surname>Santos-Silva</surname><given-names>Antonio</given-names></name></person-group><article-title>Two new species of <italic><tp:taxon-name><tp:taxon-name-part taxon-name-part-type="genus">Coleoxestia</tp:taxon-name-part></tp:taxon-name></italic> Aurivillius, 1912 from Brazil (<tp:taxon-name><tp:taxon-name-part taxon-name-part-type="order">Coleoptera</tp:taxon-name-part></tp:taxon-name>, <tp:taxon-name><tp:taxon-name-part taxon-name-part-type="family">Cerambycidae</tp:taxon-name-part></tp:taxon-name>, <tp:taxon-name><tp:taxon-name-part taxon-name-part-type="subfamily">Cerambycinae</tp:taxon-name-part></tp:taxon-name>, <tp:taxon-name><tp:taxon-name-part taxon-name-part-type="tribe">Cerambycini</tp:taxon-name-part></tp:taxon-name>)</article-title><source>Zookeys</source><day>23</day><month>8</month><year>2016</year><volume>2016</volume><issue>612</issue><fpage>125</fpage><lpage>132</lpage><pub-id pub-id-type="doi">10.3897/zookeys.612.7851</pub-id></mixed-citation></tp:treatment-meta><tp:nomenclature><tp:taxon-name>
              <tp:taxon-name-part taxon-name-part-type="genus">Coleoxestia</tp:taxon-name-part>
              <tp:taxon-name-part taxon-name-part-type="species">apeara</tp:taxon-name-part>
              <object-id xmlns:xlink="http://www.w3.org/1999/xlink" content-type="zoobank" xlink:type="simple">http://zoobank.org/FA534F2D-C744-4460-8A5E-97DEE28B3FD8</object-id>
            </tp:taxon-name><tp:taxon-status xmlns:xlink="http://www.w3.org/1999/xlink" xlink:type="simple">sp. n.</tp:taxon-status><xref ref-type="fig" rid="F1">Figs 1</xref><xref ref-type="fig" rid="F1">, 2</xref><xref ref-type="fig" rid="F1">, 3</xref><xref ref-type="fig" rid="F1">, 4</xref></tp:nomenclature><tp:treatment-sec sec-type="description" id="SECID0ENDAC"><title>Description.</title><p>Holotype male. Integument dark brown, almost black; mouthparts brown, with yellowish areas; sensorial area of antennomeres dark reddish brown; femora mostly reddish brown, with base and apex dark brown; ventrites gradually lighter from I to V.</p><p>
              <bold>Head.</bold> Frons coarsely, confluently punctate laterally; diamond-shaped, tumid area close to clypeus coarsely, sparsely punctate; with short, sparse, white setae (sparser on diamond-shaped area) interspersed with some long setae close to antennal tubercle. Area between antennal tubercles deeply sulcate. Area between upper eye lobes and middle of vertex coarsely, confluently punctate; area of vertex close to margin of prothorax coarsely, abundantly punctate (punctures smaller than area closer to eyes); with very short and sparse setae, except for long, yellowish, erect setae close to upper eye lobes. Longitudinal sulcus distinct from clypeus to area between antennal tubercles. Area behind upper eye lobes coarsely confluently punctate toward eye, somewhat finer toward prothorax; with short, sparse setae. Area behind lower eye lobes coarsely, abundantly punctate close to prothorax, smooth on entire superior area close to eye, coarsely, confluently, shallowly punctate on narrow band close to inferior area of eye, smooth between this band and punctate area close to prothorax. Antennal tubercles coarsely, moderately abundantly punctate toward antennal socket, sparser toward sulcus between tubercles. Genae finely, confluently punctate, with short, sparse setae (denser close to eye), except for narrow, smooth, glabrous area close to apex; apex projected forward, subacute. Gula finely, transversely sulcate. Submentum opaque, microsculptured, coarsely, shallowly, sparsely punctate (punctures laterally confluent); with short, yellowish, moderately abundant setae interspersed with long setae (more abundant laterally). Postclypeus finely, abundantly punctate centrally, smooth laterally; with short, sparse setae on punctate area, with one long seta each side. Basal half of labrum coplanar with clypeus, finely, sparsely punctate, with short sparse setae, with tuft of very long setae laterally; distal half distinctly inclined, finely, abundantly punctate, with long, abundant setae. Distance between upper eye lobes 0.35 times length of scape; distance between lower eye lobes in frontal view 0.85 times length of scape. Antennae as long as 1.15 times elytral length; reaching elytral apex at base of antennomere XI. Scape slightly, gradually enlarged toward apex; finely, abundantly punctate; with short, sparse setae interspersed with some long setae. Antennomere III distinctly enlarged from base to apex, flattened from inner to outer surface; sensorial area wide, very distinct dorsally and ventrally, carinate on distal outer half; inner surface shiny; outer apex rounded. Antennomeres IV–X parallel-sided, with sensorial area wide and very distinct (gradually wider toward X), carinate on outer surface from base to apex; inner surface gradually more microsculptured from IV to X; distinctly flattened from inner to outer surface. Antennomere XI narrowed on distal third; entirely microsculptured. Antennal formula (ratio) based on antennomere III: scape = 0.61; pedicel = 0.15; IV = 0.77; V = 0.86; VI = 0.86; VII = 0.82; VIII = 0.78; IX = 0.78; X = 0.77; XI = 1.15.</p><p>
              <bold>Thorax.</bold> Prothorax slightly wider than long (largest width 1.1 times length); laterally with three gibbosities (central ones largest). Pronotum coarsely, abundantly punctate (punctures confluent on some areas), except for smooth central, longitudinal callosity on basal half, and subsmooth area close to anterior margin; with very short and sparse setae; with some long setae laterally on basal half. Sides of prothorax coarsely, densely, confluently punctate, except for anterior area with punctures smoother and less distinct; with very short, sparse setae interspersed with some long setae. Basal half of prosternum smooth, glabrous centrally, coarsely, abundantly punctate, with short, sparse setae laterally; anterior half transversely sulcate, coarsely, sparsely punctate on its basal third, smooth toward anterior margin, with short, sparse setae. Prosternal process smooth, glabrous centrally, with very short, abundant setae laterally; horizontal apex cordiform. Mesosternum microsculptured, coarsely, sparsely punctate; with short, abundant pubescence (not obscuring integument). Mesepimera and mesepisterna with short pubescence, not obscuring integument. Mesosternal process without tubercle, pubescent. Metepisterna with short pubescence, not obscuring integument. Metasternum finely, moderately sparsely punctate throughout, interspersed with coarse, sparse punctures each side of longitudinal sulcus; with short, abundant setae laterally, gradually sparser toward center, interspersed with long, sparse setae (more abundant each side of longitudinal sulcus). Scutellum with short, moderately sparse setae. <bold>Elytra.</bold> Shiny, finely, abundantly punctate, gradually finer toward apex; nearly all punctures with microscopic seta; apex somewhat obliquely truncate; outer angle with long, curved spine (outer side accompanying elytral curvature); sutural angle with distinct spine (shorter than that on outer angle). <bold>Legs.</bold> Apices of meso- and metafemora with rounded lobe.</p><!--PageBreak--><p>
              <bold>Abdomen.</bold> Ventrites finely, sparsely punctate (slightly denser on V); ventrites I–IV laterally pubescent, with short sparse setae on remaining surface, interspersed with long setae centrally; ventrite V with short and long setae more abundant than on remaining ventrites; apex of ventrite V widely truncate.</p><p>
              <bold>Dimensions in mm (male).</bold> Total length, 23.5; length of prothorax at center, 3.8; largest width of prothorax, 4.2; anterior width of prothorax, 3.2; posterior width of prothorax, 3.6; humeral width, 5.5; elytral length, 16.8.</p><fig id="F1" position="float" orientation="portrait"><label>Figures 1–8.</label><caption><p>
          <bold>1–4</bold> <italic><tp:taxon-name><tp:taxon-name-part taxon-name-part-type="genus">Coleoxestia</tp:taxon-name-part> <tp:taxon-name-part taxon-name-part-type="species">apeara</tp:taxon-name-part></tp:taxon-name></italic>, holotype male: <bold>1</bold> dorsal view <bold>2</bold> ventral view <bold>3</bold> lateral view <bold>4</bold> head, frontal view <bold>5–8</bold> <italic><tp:taxon-name><tp:taxon-name-part taxon-name-part-type="genus">Coleoxestia</tp:taxon-name-part> <tp:taxon-name-part taxon-name-part-type="species">moromokoi</tp:taxon-name-part></tp:taxon-name></italic>, holotype male: <bold>5</bold> dorsal view <bold>6</bold> head, frontal view <bold>7</bold> lateral view <bold>8</bold> ventral view.</p></caption><graphic xmlns:xlink="http://www.w3.org/1999/xlink" xlink:href="zookeys-612-125-g001.jpg" position="float" orientation="portrait" xlink:type="simple" id="oo_100250.jpg"/></fig></tp:treatment-sec><tp:treatment-sec sec-type="type material" id="SECID0EDGAC"><title>Type material.</title><p>Holotype male from BRAZIL, <italic>Distrito Federal</italic>: Brasília (Fazenda Água Limpa, <named-content xmlns:xlink="http://www.w3.org/1999/xlink" xlink:type="simple" content-type="institution" xlink:href="http://grbio.org/institution/universidade-de-bras%C3%ADlia" id="NCID0ELGAC">Universidade de Brasília</named-content>, 1050 m, <named-content xmlns:xlink="http://www.w3.org/1999/xlink" content-type="dwc:verbatimCoordinates" xlink:type="simple"><named-content content-type="geo-json" specific-use="{&#34;type&#34;:&#34;Point&#34;,&#34;coordinates&#34;:[-47.937500,-15.946944]}" id="NCID0ETGAC" xlink:type="simple">15°56'49"S / 47°56'15"W</named-content></named-content>), 25.III.2008, J. A. Rafael &amp; F. F. Xavier Filho col. (<named-content xmlns:xlink="http://www.w3.org/1999/xlink" content-type="dwc:institutional_code" xlink:type="simple"><named-content content-type="dwc:institutional_code" xlink:type="simple">INPA</named-content></named-content>).</p></tp:treatment-sec><tp:treatment-sec sec-type="etymology" id="SECID0EDHAC"><title>Etymology.</title><p>Tupi, apéara = surface. It refers to the surface of the pronotum coarsely punctate, without striae.</p></tp:treatment-sec><tp:treatment-sec sec-type="remarks" id="SECID0EIHAC"><title>Remarks.</title><p>
              <italic><tp:taxon-name><tp:taxon-name-part taxon-name-part-type="genus">Coleoxestia</tp:taxon-name-part> <tp:taxon-name-part taxon-name-part-type="species">apeara</tp:taxon-name-part></tp:taxon-name></italic> sp. n. belongs to the group of species without striae on pronotum and with antennomeres distinctly explanate laterally. Only <italic><tp:taxon-name><tp:taxon-name-part taxon-name-part-type="genus">Coleoxestia</tp:taxon-name-part> <tp:taxon-name-part taxon-name-part-type="species">cinnamomea</tp:taxon-name-part></tp:taxon-name></italic> (Gounelle, 1909), <italic><tp:taxon-name><tp:taxon-name-part taxon-name-part-type="genus">Coleoxestia</tp:taxon-name-part> <tp:taxon-name-part taxon-name-part-type="species">exotica</tp:taxon-name-part></tp:taxon-name></italic> Martins &amp; Monné, 2005, and <italic><tp:taxon-name><tp:taxon-name-part taxon-name-part-type="genus">Coleoxestia</tp:taxon-name-part> <tp:taxon-name-part taxon-name-part-type="species">ebenina</tp:taxon-name-part></tp:taxon-name></italic> Melzer, 1935 share both features with the new species. It differs from <italic><tp:taxon-name><tp:taxon-name-part taxon-name-part-type="genus">Coleoxestia</tp:taxon-name-part> <tp:taxon-name-part taxon-name-part-type="species">cinnamomea</tp:taxon-name-part></tp:taxon-name></italic> as follows: integument dark brown, almost black; elytral punctures finer; antennae in male surpassing elytral apex by antennomere XI. In <italic><tp:taxon-name><tp:taxon-name-part taxon-name-part-type="genus">Coleoxestia</tp:taxon-name-part> <tp:taxon-name-part taxon-name-part-type="species">cinnamomea</tp:taxon-name-part></tp:taxon-name></italic> the integument is from orangish to reddish-brown, the elytral punctures are fine, but distinctly coarser than in the new species, and the antennae in male surpass elytral apex by antennomeres X and XI. It can be separated from <italic><tp:taxon-name><tp:taxon-name-part taxon-name-part-type="genus">Coleoxestia</tp:taxon-name-part> <tp:taxon-name-part taxon-name-part-type="species">exotica</tp:taxon-name-part></tp:taxon-name></italic> by the elytra shiny (opaque in <italic><tp:taxon-name><tp:taxon-name-part taxon-name-part-type="genus">Coleoxestia</tp:taxon-name-part> <tp:taxon-name-part taxon-name-part-type="species">exotica</tp:taxon-name-part></tp:taxon-name></italic>) and by the basal antennomeres distinctly wider (narrower in <italic><tp:taxon-name><tp:taxon-name-part taxon-name-part-type="genus">Coleoxestia</tp:taxon-name-part> <tp:taxon-name-part taxon-name-part-type="species">exotica</tp:taxon-name-part></tp:taxon-name></italic>). It differs from <italic><tp:taxon-name><tp:taxon-name-part taxon-name-part-type="genus">Coleoxestia</tp:taxon-name-part> <tp:taxon-name-part taxon-name-part-type="species">ebenina</tp:taxon-name-part></tp:taxon-name></italic> mainly by the elytra shiny (more opaque in <italic><tp:taxon-name><tp:taxon-name-part taxon-name-part-type="genus">Coleoxestia</tp:taxon-name-part> <tp:taxon-name-part taxon-name-part-type="species">ebenina</tp:taxon-name-part></tp:taxon-name></italic>) and distinctly punctate (without distinct punctures in <italic><tp:taxon-name><tp:taxon-name-part taxon-name-part-type="genus">Coleoxestia</tp:taxon-name-part> <tp:taxon-name-part taxon-name-part-type="species">ebenina</tp:taxon-name-part></tp:taxon-name></italic>).</p><p>
              <italic><tp:taxon-name><tp:taxon-name-part taxon-name-part-type="genus">Coleoxestia</tp:taxon-name-part> <tp:taxon-name-part taxon-name-part-type="species">apeara</tp:taxon-name-part></tp:taxon-name></italic> sp. n. can be included in the alternative of couplet “19” from <xref ref-type="bibr" rid="B3">Martins and Monné (2005)</xref> (translated; modified):</p><table-wrap content-type="key" position="anchor" orientation="portrait"><table id="TID0ECFAC" rules="all"><tbody><tr><td rowspan="1" colspan="1">19(18)</td><td rowspan="1" colspan="1">Elytra shiny, not shagreened</td><td rowspan="1" colspan="1">
                      <bold>18</bold>’</td></tr><tr><td rowspan="1" colspan="1">–</td><td rowspan="1" colspan="1">Elytra more opaque, shagreened</td><td rowspan="1" colspan="1">
                      <bold>20</bold>
                    </td></tr><tr><td rowspan="1" colspan="1">18’(19)</td><td rowspan="1" colspan="1">Antennomere III filiform; pronotum distinctly transversely rugose. <italic><tp:taxon-name><tp:taxon-name-part taxon-name-part-type="genus">Coleoxestia</tp:taxon-name-part> <tp:taxon-name-part taxon-name-part-type="species">spinipennis</tp:taxon-name-part></tp:taxon-name></italic> (Audinet-Serville, 1834)</td><td rowspan="1" colspan="1">
                      <bold>36</bold>
                    </td></tr><tr><td rowspan="1" colspan="1">–</td><td rowspan="1" colspan="1">Antennomere III notably enlarged toward apex; pronotum without transverse wrinkles. Brazil (Distrito Federal)</td><td rowspan="1" colspan="1">
                      <bold><italic><tp:taxon-name><tp:taxon-name-part taxon-name-part-type="genus">Coleoxestia</tp:taxon-name-part> <tp:taxon-name-part taxon-name-part-type="species">apeara</tp:taxon-name-part></tp:taxon-name></italic> sp. n.</bold>
                    </td></tr></tbody></table></table-wrap></tp:treatment-sec><ref-list><ref id="B3"><mixed-citation xmlns:xlink="http://www.w3.org/1999/xlink" xlink:type="simple">
          <person-group><name name-style="western"><surname>Martins</surname><given-names>UR</given-names></name><name name-style="western"><surname>Monné</surname><given-names>MA</given-names></name></person-group> (<year>2005</year>) <article-title>Tribo <tp:taxon-name><tp:taxon-name-part taxon-name-part-type="tribe">Cerambycini</tp:taxon-name-part></tp:taxon-name>. Subtribo <tp:taxon-name><tp:taxon-name-part taxon-name-part-type="subtribe">Sphallotrichina</tp:taxon-name-part></tp:taxon-name>.</article-title> In: <person-group><name name-style="western"><surname>Martins</surname><given-names>UR</given-names></name></person-group> (<role>Org.</role>) <source><tp:taxon-name><tp:taxon-name-part taxon-name-part-type="family">Cerambycidae</tp:taxon-name-part></tp:taxon-name> Sul-Americanos (<tp:taxon-name><tp:taxon-name-part taxon-name-part-type="order">Coleoptera</tp:taxon-name-part></tp:taxon-name>). Taxonomia</source>, <volume>v. 5</volume>. <publisher-name>EDUSP</publisher-name>, <publisher-loc>São Paulo</publisher-loc>, <fpage>1</fpage>–<lpage>218</lpage>.</mixed-citation></ref></ref-list></tp:taxon-treatment>
