# Supplementary material for: Two new species of Coleoxestia Aurivillius, 1912 from Brazil (Coleoptera, Cerambycidae, Cerambycinae, Cerambycini)
Source: Zookeys. 2016 Aug 23;(612):125–32. doi: 10.3897/zookeys.612.7851 (PMC5027667; doi:10.3897/zookeys.612.7851)
Supplement: XML Treatment for Coleoxestia moromokoi [file zookeys.612.7851-treatment2.xml]

<!DOCTYPE tp:taxon-treatment
  PUBLIC "-//TaxonX//DTD Taxonomic Treatment Publishing DTD v0 20100105//EN" "tax-treatment-NSO.dtd">
<tp:taxon-treatment xmlns:tp="http://www.plazi.org/taxpub"><tp:treatment-meta><kwd-group><label>Taxon classification</label><kwd><named-content content-type="kingdom">Animalia</named-content></kwd><kwd><named-content content-type="order">Coleoptera</named-content></kwd><kwd><named-content content-type="family">Cerambycidae</named-content></kwd></kwd-group><mixed-citation publication-type="journal"><person-group><name><surname>Galileo</surname><given-names>Maria Helena M.</given-names></name><name><surname>Santos-Silva</surname><given-names>Antonio</given-names></name></person-group><article-title>Two new species of <italic><tp:taxon-name><tp:taxon-name-part taxon-name-part-type="genus">Coleoxestia</tp:taxon-name-part></tp:taxon-name></italic> Aurivillius, 1912 from Brazil (<tp:taxon-name><tp:taxon-name-part taxon-name-part-type="order">Coleoptera</tp:taxon-name-part></tp:taxon-name>, <tp:taxon-name><tp:taxon-name-part taxon-name-part-type="family">Cerambycidae</tp:taxon-name-part></tp:taxon-name>, <tp:taxon-name><tp:taxon-name-part taxon-name-part-type="subfamily">Cerambycinae</tp:taxon-name-part></tp:taxon-name>, <tp:taxon-name><tp:taxon-name-part taxon-name-part-type="tribe">Cerambycini</tp:taxon-name-part></tp:taxon-name>)</article-title><source>Zookeys</source><day>23</day><month>8</month><year>2016</year><volume>2016</volume><issue>612</issue><fpage>125</fpage><lpage>132</lpage><pub-id pub-id-type="doi">10.3897/zookeys.612.7851</pub-id></mixed-citation></tp:treatment-meta><tp:nomenclature><tp:taxon-name>
              <tp:taxon-name-part taxon-name-part-type="genus">Coleoxestia</tp:taxon-name-part>
              <tp:taxon-name-part taxon-name-part-type="species">moromokoi</tp:taxon-name-part>
              <object-id xmlns:xlink="http://www.w3.org/1999/xlink" content-type="zoobank" xlink:type="simple">http://zoobank.org/14318E30-C234-4C2B-A9A6-DF13749A852D</object-id>
            </tp:taxon-name><tp:taxon-status xmlns:xlink="http://www.w3.org/1999/xlink" xlink:type="simple">sp. n.</tp:taxon-status><xref ref-type="fig" rid="F1">Figs 5</xref><xref ref-type="fig" rid="F1">, 6</xref><xref ref-type="fig" rid="F1">, 7</xref><xref ref-type="fig" rid="F1">, 8</xref><!--PageBreak--><!--PageBreak--></tp:nomenclature><tp:treatment-sec sec-type="description" id="SECID0E5PAC"><title>Description.</title><p>Holotype male. Integument black; mouthparts brown, with yellowish areas; antennae gradually dark-brown toward distal antennomeres; coxae brown; trochanteres and base of femora reddish-brown; remaining surface of femora orangish with black apex.</p><!--PageBreak--><p>
              <bold>Head.</bold> Frons finely, moderately abundantly punctate on slightly tumid area close to clypeus, denser toward base of antennal tubercles; with deep pit each side close to clypeus; sides with carina between tumid area and antennal tubercles; with very short and sparse setae. Area between antennal tubercles sulcate. Area between upper eye lobes finely, abundantly punctate laterally, almost smooth centrally, mainly toward vertex; with moderately short, erect setae close to eyes. Vertex moderately coarsely, abundantly punctate; with very sparse, minute setae. Longitudinal sulcus slightly distinct from clypeus to antennal tubercles, becoming carina-shaped up to middle of upper eye lobes. Area behind upper eye lobes with sculpture as on vertex; with moderately short setae close to eyes and minute, very sparse setae on remaining surface. Area behind lower eye lobes longitudinally, widely sulcate close to eyes (almost smooth on this region), moderately coarsely, abundantly punctate toward prothorax. Antennal tubercles finely, sparsely punctate; with minute, sparse setae. Genae finely, moderately abundantly punctate; with minute, sparse setae. Gula shiny, smooth. Submentum microsculptured; with transverse row of coarse punctures close to gula; with short, moderately abundant setae interspersed with some long setae. Postclypeus moderately coarsely, confluently punctate centrally, smooth laterally; with very sparse, minute setae. Basal half of labrum coplanar with clypeus, and distal half distinctly inclined; coplanar region with long setae laterally. Distance between upper eye lobes 0.3 times length of scape; distance between lower eye lobes in frontal view 0.6 times length of scape. Antennae as long as 1.3 times elytral length; almost reaching elytral apex. Scape almost parallel-sided; finely, moderately abundantly punctate (mainly on basal third); with minute, sparse setae. Outer apex of antennomeres III–IV nodose; outer apex of antennomeres V–X dentate. Antennal formula (ratio) based on antennomere III: scape = 0.85; pedicel = 0.20; IV = 0.88; V = 0.94; VI = 0.88; VII = 0.88; VIII = 0.82; IX = 0.85; X = 0.82; XI = 1.23.</p><p>
              <bold>Thorax.</bold> Prothorax slightly wider than long (largest width 1.1 times length); laterally with three, slightly distinct gibbosities (central ones more distinct). Pronotum coarsely punctate on wide, longitudinal band each side of smooth central region, interspersed with fine, sparse punctures (area with coarse punctures slender middle, not reaching anterior margin); coarsely, confluently punctate laterally at basal 4/5; between these two coarsely punctate area with wide band with sparse, coarse and fine punctures; anterior fifth with transverse, well-marked sulcus and fine, sparse punctures; with minute and sparse setae (slightly more distinct laterally). Sides of prothorax coarsely, moderately abundantly punctate on wide central region (punctures confluent on some regions); with minute and sparse setae; with some long setae centrally close to pronotum; basal area smooth; anterior fifth with irregular sculpture. Prosternum finely, sparsely punctate on basal half (sparser centrally), with very sparse, minute setae; anterior half with two transverse sulci (the most distal distinctly narrow). Prosternal process glabrous centrally, with short, abundant setae laterally; horizontal apex somewhat rounded. Mesosternum with short, abundant setae (not obscuring integument). Mesepimera and mesepisterna with pubescence slightly denser than on mesosternum. Mesosternal process without tubercle, pubescent; apex deeply emarginate centrally. Metepisterna with short pubescence, not obscuring integument. Metasternum finely, <!--PageBreak-->sparsely punctate throughout; with short, moderately abundant setae on narrow lateral band and transverse area close to metacoxae; remaining surface with short, sparse setae interspersed with some long setae. Scutellum finely, abundantly punctate laterally, smooth centrally; with short setae laterally. <bold>Elytra.</bold> Shiny, finely, abundantly punctate throughout (punctures finer toward apex); apex somewhat obliquely truncate; outer angle with long spine; sutural angle with spine very distinct, but shorter than that of outer angle. <bold>Legs.</bold> Apices of meso- and metafemora with rounded lobe.</p><p>
              <bold>Abdomen.</bold> Ventrites finely, sparsely punctate; with short, sparse setae interspersed with some long setae; apex of ventrite V subrounded, slightly emarginate centrally.</p><p>
              <bold>Dimensions in mm (male).</bold> Total length, 15.10; length of prothorax at center, 2.40; largest width of prothorax, 2.75; anterior width of prothorax, 2.15; posterior width of prothorax, 2.30; humeral width, 3.30; elytral length, 10.4.</p></tp:treatment-sec><tp:treatment-sec sec-type="type material" id="SECID0ECBAE"><title>Type material.</title><p>Holotype male from BRAZIL, <italic>Amazonas</italic>: Ipixuna (Rio Liberdade, Estirão da Preta, <named-content xmlns:xlink="http://www.w3.org/1999/xlink" content-type="dwc:verbatimCoordinates" xlink:type="simple"><named-content content-type="geo-json" specific-use="{&#34;type&#34;:&#34;Point&#34;,&#34;coordinates&#34;:[-71.868639,-7.362972]}" id="NCID0ENBAE" xlink:type="simple">07°21'46.7"S / 71°52'07.1"W</named-content></named-content>), 11-15.V.2011, J. A. Rafael, J. T. Câmara, R. F. Silva, A. Somavilla, and C. Gonçalves col. (<named-content xmlns:xlink="http://www.w3.org/1999/xlink" content-type="dwc:institutional_code" xlink:type="simple"><named-content content-type="dwc:institutional_code" xlink:type="simple">INPA</named-content></named-content>).</p></tp:treatment-sec><tp:treatment-sec sec-type="etymology" id="SECID0E4BAE"><title>Etymology.</title><p>Tupi, moro = color; mokõî = two. Allusive to the femora orange with black apex.</p></tp:treatment-sec><tp:treatment-sec sec-type="remarks" id="SECID0ECCAE"><title>Remarks.</title><p>
              <italic><tp:taxon-name><tp:taxon-name-part taxon-name-part-type="genus">Coleoxestia</tp:taxon-name-part> <tp:taxon-name-part taxon-name-part-type="species">moromokoi</tp:taxon-name-part></tp:taxon-name></italic> sp. n. belongs to the group of species with femora reddish or orangish, distinctly contrasting with dark apex, and with elytral apex bispinose: <italic><tp:taxon-name><tp:taxon-name-part taxon-name-part-type="genus">Coleoxestia</tp:taxon-name-part> <tp:taxon-name-part taxon-name-part-type="species">anthracina</tp:taxon-name-part></tp:taxon-name></italic> Martins &amp; Monné, 2005; <italic><tp:taxon-name><tp:taxon-name-part taxon-name-part-type="genus">Coleoxestia</tp:taxon-name-part> <tp:taxon-name-part taxon-name-part-type="species">brevipennis</tp:taxon-name-part></tp:taxon-name></italic> (Bates, 1870); <italic><tp:taxon-name><tp:taxon-name-part taxon-name-part-type="genus">Coleoxestia</tp:taxon-name-part> <tp:taxon-name-part taxon-name-part-type="species">femorata</tp:taxon-name-part></tp:taxon-name></italic> (Gounelle, 1909); <italic><tp:taxon-name><tp:taxon-name-part taxon-name-part-type="genus">Coleoxestia</tp:taxon-name-part> <tp:taxon-name-part taxon-name-part-type="species">guttula</tp:taxon-name-part></tp:taxon-name></italic> Martins &amp; Monné, 2005; <italic><tp:taxon-name><tp:taxon-name-part taxon-name-part-type="genus">Coleoxestia</tp:taxon-name-part> <tp:taxon-name-part taxon-name-part-type="species">polita</tp:taxon-name-part></tp:taxon-name></italic> (Waterhouse, 1870); <italic><tp:taxon-name><tp:taxon-name-part taxon-name-part-type="genus">Coleoxestia</tp:taxon-name-part> <tp:taxon-name-part taxon-name-part-type="species">sanguinipes</tp:taxon-name-part></tp:taxon-name></italic> (Bates, 1884); <italic><tp:taxon-name><tp:taxon-name-part taxon-name-part-type="genus">Coleoxestia</tp:taxon-name-part> <tp:taxon-name-part taxon-name-part-type="species">tupunhuma</tp:taxon-name-part></tp:taxon-name></italic> Martins &amp; Monné, 2005. <italic><tp:taxon-name><tp:taxon-name-part taxon-name-part-type="genus">Coleoxestia</tp:taxon-name-part> <tp:taxon-name-part taxon-name-part-type="species">moromokoi</tp:taxon-name-part></tp:taxon-name></italic> sp. n. differs from all these species by the pronotum not transversely rugose, while in these other species it is distinctly rugose.</p><p>
              <italic><tp:taxon-name><tp:taxon-name-part taxon-name-part-type="genus">Coleoxestia</tp:taxon-name-part> <tp:taxon-name-part taxon-name-part-type="species">moromokoi</tp:taxon-name-part></tp:taxon-name></italic> sp. n. can be included in the alternative couplets “14” from <xref ref-type="bibr" rid="B3">Martins and Monné (2005)</xref> (translated):</p><table-wrap content-type="key" position="anchor" orientation="portrait"><table id="TID0EAMAC" rules="all"><tbody><tr><td rowspan="1" colspan="1">14’(13)</td><td rowspan="1" colspan="1">Pronotum not transversely rugose. Brazil (Amazonas)</td><td rowspan="1" colspan="1">
                      <bold><italic><tp:taxon-name><tp:taxon-name-part taxon-name-part-type="genus">Coleoxestia</tp:taxon-name-part> <tp:taxon-name-part taxon-name-part-type="species">moromokoi</tp:taxon-name-part></tp:taxon-name></italic> sp. n.</bold>
                    </td></tr><tr><td rowspan="1" colspan="1">–</td><td rowspan="1" colspan="1">Pronotum transversely rugose</td><td rowspan="1" colspan="1">
                      <bold>14</bold>
                    </td></tr></tbody></table></table-wrap></tp:treatment-sec><tp:treatment-sec><!--Section generated to contain objects referenced in tp:taxon-treatment.--><fig id="F1" position="float" orientation="portrait"><label>Figures 1–8.</label><caption><p>
          <bold>1–4</bold> <italic><tp:taxon-name><tp:taxon-name-part taxon-name-part-type="genus">Coleoxestia</tp:taxon-name-part> <tp:taxon-name-part taxon-name-part-type="species">apeara</tp:taxon-name-part></tp:taxon-name></italic>, holotype male: <bold>1</bold> dorsal view <bold>2</bold> ventral view <bold>3</bold> lateral view <bold>4</bold> head, frontal view <bold>5–8</bold> <italic><tp:taxon-name><tp:taxon-name-part taxon-name-part-type="genus">Coleoxestia</tp:taxon-name-part> <tp:taxon-name-part taxon-name-part-type="species">moromokoi</tp:taxon-name-part></tp:taxon-name></italic>, holotype male: <bold>5</bold> dorsal view <bold>6</bold> head, frontal view <bold>7</bold> lateral view <bold>8</bold> ventral view.</p></caption><graphic xmlns:xlink="http://www.w3.org/1999/xlink" xlink:href="zookeys-612-125-g001.jpg" position="float" orientation="portrait" xlink:type="simple" id="oo_100250.jpg"/></fig></tp:treatment-sec><ref-list><ref id="B3"><mixed-citation xmlns:xlink="http://www.w3.org/1999/xlink" xlink:type="simple">
          <person-group><name name-style="western"><surname>Martins</surname><given-names>UR</given-names></name><name name-style="western"><surname>Monné</surname><given-names>MA</given-names></name></person-group> (<year>2005</year>) <article-title>Tribo <tp:taxon-name><tp:taxon-name-part taxon-name-part-type="tribe">Cerambycini</tp:taxon-name-part></tp:taxon-name>. Subtribo <tp:taxon-name><tp:taxon-name-part taxon-name-part-type="subtribe">Sphallotrichina</tp:taxon-name-part></tp:taxon-name>.</article-title> In: <person-group><name name-style="western"><surname>Martins</surname><given-names>UR</given-names></name></person-group> (<role>Org.</role>) <source><tp:taxon-name><tp:taxon-name-part taxon-name-part-type="family">Cerambycidae</tp:taxon-name-part></tp:taxon-name> Sul-Americanos (<tp:taxon-name><tp:taxon-name-part taxon-name-part-type="order">Coleoptera</tp:taxon-name-part></tp:taxon-name>). Taxonomia</source>, <volume>v. 5</volume>. <publisher-name>EDUSP</publisher-name>, <publisher-loc>São Paulo</publisher-loc>, <fpage>1</fpage>–<lpage>218</lpage>.</mixed-citation></ref></ref-list></tp:taxon-treatment>
